# Supplementary material for: Oral Processing of Three Guenon Species in Taï National Park, Côte d’Ivoire
Source: Biology (Basel). 2022 Dec 19;11(12):1850. doi: 10.3390/biology11121850 (PMC9775981; doi:10.3390/biology11121850)
Supplement: Supplementary file 1 [file biology-11-01850-s001.zip]

Archive with 1 entries (1 files):
- biology-2030225-supplementary.pdf
